# Supplementary material for: High-Throughput Phenotyping of the Symptoms of Alzheimer Disease and Related Dementias Using Large Language Models: Cross-Sectional Study
Source: JMIR AI. 2025 Jun 3;4:e66926. doi: 10.2196/66926 (PMC12174885; doi:10.2196/66926)
Supplement: Multimedia Appendix 2 [file ai_v4i1e66926_app2.xlsx]

## Sheet: Symptoms Table
ADRD Dx	Domain	Symptom	Description	Stage	Other Notes	Example
Alzheimer's Disease	Neuropsychiatric	aggression	shouting, screaming	middle, late		"infrequent episodes where he loses his temper and becomes quite angry";"he hit a nursing assistant who reprimanded him for entering in another resident's room"
Alzheimer's Disease	Neuropsychiatric	agitation	tense, stirred up	middle, late		"had episodes of confusion and \', \'agitation";"more argumentative with him";"she has lost her demeanor and was noticed to be more snappy at work during her last year, for example telling some of her customers to try a bigger size dress because of their obesity";"becoming agitated when asked to change his clothes or to have a bath"
Alzheimer's Disease	Neuropsychiatric	apathy	lack of interest, motivation, emotions	middle, late		"thinks there appears to be lack of enjoyment in normal activities"
Alzheimer's Disease	Neuropsychiatric	irritability		middle, late		"been increasingly irritable"
Alzheimer's Disease	Neuropsychiatric	psychosis	hallucinations, delusions, misidentifying familiar people or objects and thinking they've been replaced or transformed (misidentification syndrome)	middle, late		"continues to have a formed visual/auditory hallucinations"; "thinks her husband is her father";"minor delusional activity including 'the TV is real', 'this is not my home/take me home', and the mirror (eg believing that the person in the mirror is another man) delusions";"some visual hallucinations or misperception illusions although not persistent. On one occasion, he saw a fire in his bedroom …
Alzheimer's Disease	Neuropsychiatric	social disengagement	diminishing interactions with community	middle, late
Alzheimer's Disease	Neuropsychiatric	wandering				"episode of wandering while they were in Florida at his sister-in-law's. He walked more than 1 mile towards a major road"
Alzheimer's Disease	Executive Function	decreased ability to multitask		early		"less ability to multitask";"more troubles to multitask and gets distracted when handling more than one thing at a time"
Alzheimer's Disease	Executive Function	less motivation		early
Alzheimer's Disease	Executive Function	less organization		early		"hard to manage his schedule and his head";"used to be a very neat home maker but the house is messier and there is some hoarding in the basement and a bedroom of unnecessary stuff such as bills from several years ago"
Alzheimer's Disease	Executive Function	impaired attention		early
Alzheimer's Disease	Executive Function	inability to complete tasks		early		"exhibited problems figuring things out and using the computer to keep track of the finances of the company"
Alzheimer's Disease	Executive Function	impaired judgment and planning		early		"problems planning a shower for one of her niece a few months ago";"victim of a scam in which a man presented as a chimney repair man and charged her 1,700$ for a minor repair in her chimney which was not needed. She wrote him a check";"she signed up for a car insurance after receiving a phone call, but her niece caught the scam"
Alzheimer's Disease	Executive Function	loss of insight		early	increases over time with disease severity	"aware of her memory problems but completely unaware of their severity";"thinks her husband is 'exaggerating' her symptoms";"patient is not fully aware of her cognitive symptoms";"partially aware of his symptoms and he wouldn\'t have come to this visit himself, he believes his memory is 'pretty good'";"only partially aware of her cognitive symptoms"
Alzheimer's Disease	Memory	impaired episodic memory	patients have hard time recalling recent events, people they know	early		"continued (but slow) progression of memory loss and lack of ability to recognize others (though he recognizes family)";"short-term memory has continued to decline";"difficulty in recalling names and places";"difficulty in remembering activities that he had done previously";"memory is worsened in that he does not remember the names of his grandchildren or children";"very forgetful";"became forget…
Alzheimer's Disease	Memory	impaired procedural memory	procedural memory is a type of long-term memory that is implicit and is used to perform actions and skills	very late
Alzheimer's Disease	Memory	impaired semantic/working memory	semantic memory is a type of long-term memory used for conceptual facts	very late		"mild weaknesses in other domains (semantic fluency and aspects of executive functioning)";"problems in semantic retrieval"
	Memory	confabulations	false memories the patient believes are real			"continues to confabulate and thinks that she is still driving her car and volunteering at the local hospital"; "exhibit frequent confabulations"
Alzheimer's Disease	Motor	dyspraxia	difficulty performing learned motor tasks	middle, late		"Severe bilateral apraxia"
Alzheimer's Disease	Motor	myoclonus		late
Alzheimer's Disease	Motor	primitive reflexes	grasp, snout reflexes	late
Alzheimer's Disease	Sleep	more fragmented sleep	sleep is disturbed throughout the night	early		"he had a difficult time waking up";"sleep is disrupted with 2-3 arousals per night for uncertain reasons"
Alzheimer's Disease	Visuospatial	disorientation		early		"substantial decline in [name] temporal and spatial orientation";"difficulty with orientation (always temporal; sometimes spatial disorientation)";"experiences spatial disorientation (a few months ago her husband received a call from a gas station nearby their house asking to pick up Mrs. Smith as she couldn't figure out how to get back home, in another occasion she couldn't find where her doctor…
Alzheimer's Disease	Language	difficulty with comprehension		late		"difficulty following commands";"word finding difficulties and comprehension deficits";"frequent word-finding difficulties";"having trouble following a complex conversation with several people at the same time";"difficulty in following conversation and expressing himself"
Alzheimer's Disease	Language	difficulty with speech		late		"new difficulty with language (phonemic paraphasias, reduced speech output, but relatively intact comprehension"
Dementia with Lewy Bodies	Neuropsychiatric	anxiety	panic attacks with no clear cause or occuring during delirium	early		"Anxiety persists, precipitated by anticipation of events and sundowning";"quite anxious and this more recently";"often anxious in the morning and requires reorientation and reassurance"
Dementia with Lewy Bodies	Neuropsychiatric	apathy	lack of motivation, energy, or interest			"Apathy is significant. She spends her time passively";"Apathy is a significant issue";"rarely initiates conversations";"Passivity has increased"
Dementia with Lewy Bodies	Neuropsychiatric	delusions	can be specific and elaborate, sometimes rooted in visual hallucinations the patient has experienced			"paranoid delusion in which he firmly believes that several men working for a company are coming to their house and installing a device in the house attic above their bedroom that tells them his whereabouts";"some delusions, such as that he was in jail for fraud";"Paranoid delusions, for example that someone wants to cut off his fingers, are only occasional"
Dementia with Lewy Bodies	Neuropsychiatric	depressive symptoms/depression
Dementia with Lewy Bodies	Executive Function	bizzare mannerisms				"statements are are disconnected to any topic, as when he says he needs to call his lawyer, or needs to pay the bills and wonders if there any money"
Dementia with Lewy Bodies	Executive Function	confusion		early		"confused overnight";"was more confused and incomprehensible but this has improved";"confused finding his way to the bathroom";"more confused"
Dementia with Lewy Bodies	Visuospatial	getting lost		early		"sense of direction has significantly declined";"got lost on a couple of occasions, one in one of the hotels and the other in the cruise ship (he entered in the wrong room and laid on the wrong bed"
Dementia with Lewy Bodies	Executive Function	impaired attention		early		"Following and contributing to conversations remains a challenge due to difficulty maintaining set";"difficulty completing tasks and would leave them unfinished due to distractibility or lack of interest";"not as engaged in conversations and seems to lose track due to poor sustained attention";"Attention is reduced, and he is more easily distracted. Maintaining set in conversation can be a challe…
Dementia with Lewy Bodies	Executive Function	lose consciousness	zoning out for brief periods, awake but mute and staring blankly	early		"times when he is relatively lucid"
Dementia with Lewy Bodies	Language	episodes of disorganized speech				"speak in clear sentences, often nonsensical";"hard to understand speech";"Speech is increasingly incomprehensible due to hypophonia";"trouble being understood and has to repeat herself but not a lot"
Dementia with Lewy Bodies	Language	speech arrest
Dementia with Lewy Bodies	Memory	impairment in working memory				"Working memory is poor, impacting her ability to participate in conversations";"Decreased working memory"
Dementia with Lewy Bodies	Memory	memory retrieval		late		" trouble recalling recent events and conversations with family";"main issues with memory especially for people\'s names and not being able to find things";"increase in frequency in memory lapses"
Dementia with Lewy Bodies	Motor	bradykinesia	slowness of movement and speed			"have parkinsonism with bradykinesia, rigidity, hypomimia";"Motor slowness is significant";"Motor slowing remains significant";"Motor slowness is 'worse'"
Dementia with Lewy Bodies	Motor	gait disorder	imbalance, falls, staggering, shuffling, freezing			"freezing gait on turns";"thinks that his gait is slower and with shorter steps";"Freezing of gait in the late afternoon and evening can occur. Gait is worse. Shuffling and slowing are worse";"imbalance is significant";"Occasional freezing persists";"Gait remains slow and unstable";"Slowing and shuffling gait persist";"Gait remains slow and unstable.Imbalance has progressed";"slightly stooped gai…
Dementia with Lewy Bodies	Motor	recurrent falls		very early, early		"at risk for falls and he falls once a week. This happens when he's trying to sit down on a chair and he misses";""falls continue, now once per week; significant falls occur every 2 weeks";"frequent falls";"has fallen a few times"
Dementia with Lewy Bodies	Motor	resting tremor	shakiness even when muscle is at rest/relaxed		less common and less severe than in PD	"tremor (no description on notes but family said that it was mostly in his left hand and present at rest and when moving";"Rest predominant tremor of the right more than left hand remains mild and intermittent.";"intermittent hand tremor";"Rest tremor of the ', 'hands and mouth is a little worse";"Tremor started a long time ago";"some parkinsonian features including tremor"
Dementia with Lewy Bodies	Motor	rigidity	stiff or inflexible muscles			"Stiffness persists";"mild rigidity with facilitation at the wrists bilaterally"
Dementia with Lewy Bodies	Other	constipation	infrequent bowel movements
Dementia with Lewy Bodies	Other	erectile dysfunction	difficulty getting and keeping an erection
Dementia with Lewy Bodies	Other	hallucinations	auditory, olfactory, tactile			"reports 3-4 episodes of visual and auditory hallucinations consisting of shadows of adult people talking to each other about what they are doing"
Dementia with Lewy Bodies	Other	urinary incontinence	overactive/leaky bladder	early		"several years of urinary incontinence and recently had a few episodes of fecal incontinence";"urinary incontinence approximately once per month";"continues to wake every 2 hours to urinate"
Dementia with Lewy Bodies	Other	urinary retention	unable to empty all urine from bladder
Dementia with Lewy Bodies	Sleep	excessive daytime sleepiness/drowsiness	long naps more than two hours	early		"family is concerned about him sleeping too much";"sleepy at times despite sleeping well at night for no clear reason";"continues to have excessive daytime sleepiness with frequent napping and dozing off";" Daytime sleepiness remains significant"
Dementia with Lewy Bodies	Sleep	RBD sleep disorder	physically or vocally act out their dreams which occurs during REM stage in sleep	very early		"reported that he had REM behavior disorder, acting out his dreams every night";"Dream enactment in the setting of known RBD is a little worse";"act out his dreams at night, punches (but hasn't injured his wife)";"increase vivid dreams"
Dementia with Lewy Bodies	Visuospatial	difficulty judging distances		early
Dementia with Lewy Bodies	Visuospatial	failing to see certain objects		early
Dementia with Lewy Bodies	Visuospatial	impairment in visuoperceptual function		early		"unable to distinguish between the two set of dishes that they have - round and square - when placing them in the cabinet";"impaired depth perception"
Dementia with Lewy Bodies	Visuospatial	visual hallucinations	seeing things that may not actually be there	early	up to 70% experience this	"sometimes confused news reports that he saw on TV as real events that were happening right there in his living room","endorsed hallucinations of people in the room or outside and delusions that the cops were after him";"Visual hallucinations remain frequent but nonthreatening, for example little elephants";"Hallucinations of animals and his grandchildren remain nonthreatening and occur daily" ;"…
Frontotemporal Dementia - bvFTD + PPA Semantic	Neuropsychiatric	apathy	participating in less conversations, more passive	early	early sign, increases later	"lack of interest in activities he had previously enjoyed";"not want to engage in reciprocal conversations";"appears more anxious and portrays a flat affect";"really apathetic, sometimes stating to his wife to just bury him in a hole and leave him to die";"continues to have apathy, inactivity, lack of communication";" apathy and disinterest have increased to the point that he would just sit in th…
Frontotemporal Dementia - bvFTD	Neuropsychiatric	compulsive behavior	repetitive speech, hoarding, cleaning, rigid preferences	early	early sign, decreases later	"very repetitive in his speech and stories, and also repetitive in his questions";" constant and coordinated hand tapping and moving his fingers in a specific pattern";"fixating on small items, such as a Christmas tree ornament, and has gone over to his brother\'s house multiple times partly to show him this ornament";"tendency to repeat the same questions or tell the same story several times";"i…
Frontotemporal Dementia - bvFTD	Neuropsychiatric	increased irritability and agitation		early		"he's intimidating towards his wife, increasingly irritable and oppositional";"started to pace incessantly"
Frontotemporal Dementia - bvFTD	Neuropsychiatric	disinhibition	behavior violating social norms, impulsivity, not understanding social cues	early	early sign, decreases later	"uncharacteristically crude comment. He tended to speak excessively to guests and friends, without understanding when they wanted to end a conversation";"taken food off of others\' plates and has been drinking other clients\' juice";"noted to whistle at odd and inopportune moments";"bizarre things like mowing the lawn in the nude";"become sexually inappropriate, touching women's breasts without p…
Frontotemporal Dementia - bvFTD	Neuropsychiatric	hyperorality	altered food preferences, increase in eating certain unhealthy foods	early		"eats much less healthy food (he prefers to eat snacks and sweets)";"now craving more carbohydrates and snacks. His wife notes that he recently ate 5 cups worth of ice cream in a day";"developed increasing hyperorality with a clear predilection for sweets (specifically donuts)";"still stuffs too much food in his mouth and starts choking";"appetite for sweets has increased and he has gained weight…
Frontotemporal Dementia - PPA Semantic	Neuropsychiatric	behavioral rigidity	ongoing behavior when behavior is no longer appropriate, refuse to change behavior		occurs when the disease spreads to the contralateral side	"is impulsive and does not understand turn-taking. Thus, she frequently interrupts her conversation partners";"increased behavioral rigidity around particular routines (such as his need to go to Dunkin Donuts each morning without fail)"
Frontotemporal Dementia - PPA Semantic	Neuropsychiatric	hypergraphia	intense desire to write or draw		occurs when the disease spreads to the contralateral side	"demonstrated new artistic skills "
Frontotemporal Dementia - bvFTD	Executive Function	decline in set-shifting	decreaed ability to move between different tasks/mental sets		exec. Functions decline when disease involves dorsolateral prefrontal regions	"unable to multi-task";"cannot multi-task nor hold in her memory multi-step ', 'commands"
Frontotemporal Dementia - bvFTD	Executive Function	decrease in verbal fluency	decrease in ability to produce words			"noted more difficulty speaking, with more basic, concrete speech, and ""giving up"" when trying to explain more abstract concepts"
Frontotemporal Dementia - bvFTD	Executive Function	poor attention and planning		early		"exhibited increased difficulty keeping track of time or tasks";"side-tracked when sent out to do grocery shopping";"significant decline in her mother‚Äôs organizational skills and planning abilities";"having trouble managing her schedule";" lose track of when she had to do things from appointments, to medication her cats, to buying groceries for upcoming events";"trouble following recipes and ma…
Frontotemporal Dementia - bvFTD	Executive Function	poor judgement				"spent over $250,000 on renovating their home as well as his son's home, leaving 43 cents in the family's bank account";"gave $3500 as a donation to a charity he didn\'t know anything about, which he never would have done before";"having a tendency to make poor financial decisions";" someone called him on the phone and tried to sell him a car and he bought it without going to see it";"evidence of…
Frontotemporal Dementia - PPA Nonfluent	Language	difficulty articulating words		early		"difficulty pronouncing multi-syllable words";"some articulation problems. She has more trouble pronouncing longer words";"performance decrement with increasing rate and articulatory complexity";"makes mistakes in pronounciations";"imprecise articulation";"articulatory precision decreased with multisyllabic words";"occasional phonemic paraphasic errors";"unpredictable pronunciation errors when sp…
Frontotemporal Dementia - PPA Nonfluent	Language	difficulty with speech comprehension		early		"exhibited deficits with respect to verbal comprehension";" very mild difficulty with comprehension of syntactically complex sentences, and on a reading task";" impairment of both verbal output and comprehension";"difficulty with comprehension of complex syntactical structures";"comprehension is also severely affected"
Frontotemporal Dementia - PPA Nonfluent	Language	halting speech	slow, hesitant speech	early		"exhibited pronounced issues with speech initiation and hesitancy";"trouble completing her sentences";"significantly reduced generative fluency (worse for phonemic than semantic)";"speech became slower and more labored, ', ""with increasing pauses between words";"speech is reportedly disjointed and effortful, with frequent pauses between words";"spontaneous speech is characterized by slow rate";"…
Frontotemporal Dementia - PPA Nonfluent	Language	misuse of grammar		early		"demonstrated intermittent, but nevertheless clear, agrammatism in her speech and in her texts";"slow speech with decreased fluency, agrammatism, and phonemic more than semantic paraphasic errors";"writing sample revealed omission of functor words";"agrammatism in writing";"omitted functor words and had difficulty formulating full sentences";"she often leaves out functor words
Frontotemporal Dementia - PPA Semantic	Language	dysgraphia	difficulty writing			"virtually no retention of written language skills, either reading or writing"
Frontotemporal Dementia - PPA Semantic	Language	dyslexia	difficulty reading			"writing and reading impairments have worsened"
Frontotemporal Dementia - PPA Semantic	Language	impaired object naming		early		"often use several words to try and describe an object whose name he could not remember"
Frontotemporal Dementia - PPA Semantic	Language	impaired single-word comprehension		early		"prominent difficulty with names, single word comprehension, conceptual reasoning and prosopagnosia";"demonstrated severe impairment in single word comprehension"
Frontotemporal Dementia - PPA Semantic	Language	loss of knowledge of characteristics of objects		early, middle
Frontotemporal Dementia - PPA Semantic	Language	parismony of speech	using less words when speaking		occurs when the disease spreads to the contralateral side	"use of vague language";"speech is characterized by short phrases";"No speech"
Frontotemporal Dementia - PPA Semantic	Memory	decline in episodic memory	type of long term memory involving recollection of previous experiences	late		"episodic memory is quite poor";"occasionally repeating questions within the same few hours. He has been forgetting how to get to familiar places. He is forgetting peoples\' names, including family members. ', 'He is needing to write things down more";""'she doesn't remember anything from her past life, including her parents and anything about her childhood'";"no longer recognizes close friends o…
Frontotemporal Dementia - bvFTD	Motor	dysphagia	difficulty swallowing		motor symptoms of bvFTD are caused by MND which can come before or after bvFTD	" takes 45 - 60 minutes to feed her a meal and she needs a lot of water while eating to help the food go down";"signs of dysphagia, including coughing and throat clearing during PO intake (liquids and solids)"
Frontotemporal Dementia - bvFTD	Motor	facial weakness
Frontotemporal Dementia - bvFTD	Motor	muscle atrophy	wasting or thinning of muscle mass
Frontotemporal Dementia - bvFTD	Motor	muscle fasciculations	muscle twitches			"noted the same subjective fasiculations in his left leg"
Frontotemporal Dementia - bvFTD	Motor	spascity	increrase in muscle tone or stiffness of muscle
Frontotemporal Dementia - bvFTD	Motor	tongue weakness
Frontotemporal Dementia - bvFTD	Motor	Pseudobulbar affect	uncontrollable episdodes of laughing or crying		also an MND symptom	"signs of pseudobulbar affect"
Frontotemporal Dementia - bvFTD	Motor	weakness				"worsened neck weakness";"his spoken language is incomprehensible due to severe dysarthria"
Frontotemporal Dementia - bvFTD + PPA Nonfluent	Motor	apraxia				"apraxia of speech (AOS) such as a weak volitional cough, absent volitional throat clear, inability to whistle, and difficulty making movements with the face and lips on command (e.g., licking an ice cream cone)";"apraxia of speech";
Frontotemporal Dementia - bvFTD + PPA Nonfluent	Motor	asymmetric parkinsonism	slowness of movement and tremors on one side			"tremor in his hands has ', 'increased. This is evident both at rest and on action";"still has tremors";"continues to have a tremor in her right hand, which has seemed to increase";"she had been listing to one side when walking and/or standing";"developing right arm and shoulder weakness";"several motor symptoms including bradykinesia L > R"
Parkinson's Disease	Neuropsychiatric	apathy				"Motivation reduced";"spends her time primarily watching television";"Apathy is significant";"spends most of his time passively, sitting in his chair and watching TV"
Parkinson's Disease	Neuropsychiatric	anxiety				"can feel anxious on rare occasion";"notes some mild depression, anxiety"
Parkinson's Disease	Neuropsychiatric	psychosis	hallucinations, delusions			"condones a sense of presence of someone in the room with him on occasion";"occasional frank delusions as well, such as his wife participating in the trip to the neurologist today";"continues to have hallucinations of people who at times can be quite threatening, perhaps once weekly";"onset of visual hallucinations and some delusions";"near daily visual hallucinations of people in the house and, …
Parkinson's Disease	Executive Function	impaired attention		early		"loses the thread of many conversations now";"Inattention and bradyphrenia can be profound but fluctuate to some degree";"ability to follow and participate in conversations and overall clarity of thought will similarly fluctuate but is quite impaired";"late morning inattention";"Difficulty following conversations and television plots persists";"Inattention is marked"
Parkinson's Disease	Executive Function	deficiency in planning		early
Parkinson's Disease	Executive Function	decline in set shifting	decreaed ability to move between different tasks/mental sets	early		"Multitasking has deteriorated";"significant executive dysfunction including impairments in working memory and set-shifting abilities, reduced processing speed"
Parkinson's Disease	Memory	deficits related to retrieving learned information	retrieval is process of recalling stored information from long term memory			"Name recall is imperfect as well";"Short term memory loss is quite dense";"getting lost in familiar places including their home";"impaired encoding and recall of relatively unstructured informationwith preserved retention"
Parkinson's Disease	Motor	bradykinesia	slowness of movement and speed			"decreased hand dexterity and slowness dressing";"left side began to feel slower and a little weaker";"moderate slowness";"stands slowly";"Motor slowness is significant"
Parkinson's Disease	Motor	gait disorder	imbalance, falls, staggering, shuffling, freezing			"developed start hesitation and occasional freezing";"Gait is impaired but stable";"Freezing of gait: Yes";"start hesitation and occasional freezing persist";"Gait is secondarily significantly impaired, and he remains largely wheelchair dependent.";"Freezing of gait persists";" experienced progressive impairment of gait";"recent start hesitation and occasional freezing";"gait instability"
Parkinson's Disease	Motor	Postural instability	loss of balance			"Balance has declined";"his gait and balance worsened further";"Imbalance is significant";""Imbalance remains a problem"
Parkinson's Disease	Motor	resting tremor	shakiness even when muscle is at rest/relaxed			"Rest tremor of the arms primarily but also the lips and head has slightly worsened";" intermittent, bilateral upper extremity rest tremor ";"rest tremor of the hands";"Right hand predominant tremor";"mild bilateral tremor and mild axial tremor";"progression of rest tremor to involve the right side, as well as reduced bilateral fine motor skills";"feeling of tremors in his abdomen";"very low ampl…
Parkinson's Disease	Motor	rigidity	stiff or inflexible muscles			"Rigidity is 2+ in the neck and present in the bilateral arms";"rigidity in the neck";"left upper extremity rigidity bilaterally";"rigidity in the neck";"left upper extremity rigidity"
Parkinson's Disease	Motor	Hypomimia	masked facial expression			"face was grossly symmetric and masked"
Parkinson's Disease	Motor	Decreased eye blinking				"developed sore eyes due to decreased blinking";"reduced blink rate";"reduced blink";"reduced eye blink";"diminished eye blink";"reduced eye blink"
Parkinson's Disease	Motor	Speech disturbances	hypokinetic dysarthria, hypophonia			"Speech: Hypophonic";"voice markedly hypophonic";"voice moderately hypophonic"
Parkinson's Disease	Motor	Dysphagia	difficulty swallowing
Parkinson's Disease	Motor	Sialorrhea	excessive drooling			"flat facies with drooling"
Parkinson's Disease	Motor	Blurred vision
Parkinson's Disease	Motor	Impaired contrast sensitivity	impaired ability to percieve clear outlines, differences in shadings of objects
Parkinson's Disease	Motor	Hypometric saccades
Parkinson's Disease	Motor	Impaired vestibuloocular reflex	dizziness			"developed orthostatic dizziness";"reports dizziness and exhaustion on standing"
Parkinson's Disease	Motor	Impaired upward gaze and convergence				"reduced upgaze";"restricted upgaze";"mildly restricted upgaze"
Parkinson's Disease	Motor	Lid apraxia
Parkinson's Disease	Motor	Micrographia	cramped, small handwriting
Parkinson's Disease	Motor	Dystonia	involuntary muscle contraction
Parkinson's Disease	Motor	Myoclonus	brief involuntary twitching of muscles			"had myoclonus of the left arm for the last few months"
Parkinson's Disease	Motor	Stooped posture				"posture was stooped"
Parkinson's Disease	Motor	Camptocormia	severe anterior flexion of the thoracolumbar spine
Parkinson's Disease	Motor	Pisa syndrome	subacute axial dystonia with lateral flexion of the trunk, head, and neck
Parkinson's Disease	Motor	Kyphosis	forward rounding of upper back			"Mildly kyphotic posture";"Mildly kyphotic posture"
Parkinson's Disease	Motor	Scoliosis	sideways curving of spine			"dextroscoliotic"
Parkinson's Disease	Motor	Difficulty turning in bed				"Difficulty turning over in bed can be significant"
Parkinson's Disease	Sleep	excessive daytime sleepiness				"lot of daytime sleepiness and sleeps most of the waking day";"benefits from daytime naps of 2-5 hours";"significant fatigue in the late afternoon"
Parkinson's Disease	Sleep	nightmares
Parkinson's Disease	Sleep	RBD sleep disorder		early		"Dream enactment suggestive of REM sleep behavioral disorder";"had begun experiencing dream enactment behavior"
Parkinson's Disease	Sleep	sleep fragmentation				"Sleep can be disrupted a few nights a week";"sleeps poorly at night with frequent interruptions";"disrupted sleep"
Parkinson's Disease	Visuospatial	visuoperceptive, visuoconstructive deficits		middle,late		"visuospatial/hand-eye coordination difficulty (for example having trouble coordinating bringing a fork to his mouth)";"can get disoriented in the home";"difficulty navigating the retirement community where she and her husband reside";"When he eats, he is increasingly messy and has trouble finding the food on the plate";"markedly poor visual spatial function. He has lost the ability to tie his la…
Parkinson's Disease	Visuospatial	difficulty or unable to recognize faces		early		"longstanding impairment of facial recognition persists";"he has failed to recognize his wife for several hours to a full day"
Vascular Dementia	Neuropsychiatric	abulia	absence of willpoweer and indecisiveness
Vascular Dementia	Neuropsychiatric	agitation/aggression				"becomes easily frustrated and lashes out, grinds his teeth, and complains";"lashes out verbally at his wife in reaction to minimal stimuli for example from a long line at the store";"at times more irritable";"can be a bit aggressive briefly"
Vascular Dementia	Neuropsychiatric	apathy				"Lack of empathy: His daughter writes 'he sent me to buy discount knives at 37 weeks pregnant with twins and preeclampsia.'";"periodsof low motivation";"patient is less engaged with his wife and is less emphatic overall but this occurs in the context of decreased overall level of engagement";"Apathy continues to be an area of major concern"
Vascular Dementia	Neuropsychiatric	depression				"Mood is ‚Äòdepressed‚Äô in part because he would like to return to welding";"Boredom, depression, lack of interest: Patient used to be an avid reader and no longer reads";"feeling depressed about his difficulties with his gait";"occasionally sad"
Vascular Dementia	Neuropsychiatric	pathologic laughing or crying
Vascular Dementia	Neuropsychiatric	psychosis	delusions, hallucinations			"increased paranoid ideations and concerns for ""snakes"" being in the home or excess fear that snakes may present themselves";"Hypnopompic hallucinations of children are usually comforting but she can experience scary men, too";"imagines things that aren\'t real such as his flying over the world to help children with hyperalimentation, confabulates about being a 'yellow beret'soldier, fighting o…
Vascular Dementia	Executive Function	decreased information processing speed				"demonstrates slowed processing speed"
Vascular Dementia	Executive Function	decreased mental flexibility				"developed difficulty following multi-step sequences";"greatest trouble when it came to multi-tasking";"she is aware of what has been recommended and that she prefers to do things her way";"he is more rigid and is less tolerant about changes in his routine"
Vascular Dementia	Language	aphasia	loss of ability to understand or express speech			"she rapidly developed significant word-finding difficulty";"Word finding difficulties are also worse";"Dysarthria is worse, and his wife often asks him to repeat himself";"occasional word-finding difficulties";"trouble in his ability to find words to express himself";"has word-finding difficulties a few times per week";"what is said isn\'t clear (and husband says he can\'t follow either)";"minim…
Vascular Dementia	Memory	some impairment in episodic memory	type of long term memory involving recollection of previous experiences			"progressive difficulty with dates and remembering recently acquired information";"very poor recent memory";" began to forget the names of restaurant";"presents with memory concerns";"may repeat the same story because he forgot he already mentioned ";" Increasing difficulty with names";"ability to recall recent activities is somewhat impaired";"continue to have difficulties recalling recent discu…
Vascular Dementia	Motor	apraxia	difficulty with skilled movements
Vascular Dementia	Motor	increased urinary frequency				"has significant urinary urgency but not many incidents of incontinence. He only has incontinence when he can't make it to the bathroom";"incontinent at night";"Urinary and bowel incontinence and urgency persist"
Vascular Dementia	Motor	loweer body parkinsonism	reduced stride length, slower gait, freezing			"gait seems parkinsonian, decreased gait speed and festination";"can have freezing of gait on occasion";"his gait has changed and is more shuffling";"Gait has slowed, and he has increasing imbalance";"some loss of balance"
